# Supplementary material for: PbXND1 Results in a Xylem-Deficient Dwarf Phenotype through Interaction with PbTCP4 in Pear (Pyrus bretschneideri Rehd.)
Source: Int J Mol Sci. 2022 Aug 4;23(15):8699. doi: 10.3390/ijms23158699 (PMC9369282; doi:10.3390/ijms23158699)
Supplement: Supplementary file 1 [file ijms-23-08699-s001.zip]

Archive with 1 entries (1 files):
- ijms-1818457-supplementary.pdf
